# Supplementary material for: Investigation of the acute pathogenesis of spondyloarthritis/HLA-B27-associated anterior uveitis based on genome-wide association analysis and single-cell transcriptomics
Source: J Transl Med. 2024 Mar 12;22:271. doi: 10.1186/s12967-024-05077-y (PMC10936029; doi:10.1186/s12967-024-05077-y)
Supplement: Supplementary file 1 — Additional file 1. Instrumental variable information for key plasma proteins [file 12967_2024_5077_MOESM1_ESM.xls]

## Sheet: Sheet1
Supplementary Table 1. Instrumental variable information for key plasma proteins
Tissue	Protein	SNP	Chromosomes	Position	Effect_allele	Other_allele	MAF	Beta	Se	Pval	Reference	Samplesize	Fstatistics
Plasma	AIF1	rs2261033	6	31603591	A	G	0.45	0.279	0.013	2.35e-107	Pietzner	10708	460.598
Plasma	APOM	rs2255741	6	31605167	A	G	0.03	-0.791	0.039	2.83e-91	Pietzner	10708	411.362
Plasma	BTN3A3	rs9885950	6	26856983	A	G	0.01	0.279	0.063	9.22e-06	Pietzner	10708	19.6122
Plasma	C4A|C4B	rs3117580	6	31630968	A	G	0.19	-0.242	0.017	4.68e-45	Pietzner	10708	202.644
Plasma	CARD9	rs4077515	9	139266496	T	C	0.43	0.167	0.013	1.67e-35	Pietzner	10708	165.024
Plasma	ERAP1	rs80159277	5	96218022	T	G	0.02	0.007	0.055	0.892	Pietzner	10708	0.0161983
Plasma	ERAP1	rs27895	5	96129543	T	C	0.06	0.229	0.028	1.29e-16	Pietzner	10708	66.889
Plasma	ERAP1	rs62376388	5	96143428	T	C	0.24	0.14	0.016	9.97e-19	Pietzner	10708	76.5625
Plasma	FCGR2A	rs78358576	1	161388104	A	T	0.11	-0.168	0.024	4.22e-12	Pietzner	10708	49
Plasma	HP	rs58436763	16	70716307	T	C	0.02	-0.209	0.052	5.56e-05	Pietzner	10708	16.1542
Plasma	ITLN1	rs7532133	1	160851534	A	G	0.32	0.152	0.014	1.04e-28	Pietzner	10708	117.878
Plasma	SFTPB	rs11126996	2	85932948	T	C	0.4	-0.156	0.014	2.2e-30	Pietzner	10708	124.163
Plasma	VARS	rs453821	6	31935311	T	C	0.14	0.19	0.02	3.12e-22	Pietzner	10708	90.25
Plasma	AGER	rs2070600	6	32151443	T	C	0.06	-0.651	0.029	1.24e-113	Pietzner	10708	503.925
Plasma	CFB	rs641153	6	31914180	A	G	0.1	0.727	0.022	5.51e-248	Pietzner	10708	1092
Plasma	COL11A2	rs3129205	6	33125859	T	G	0.34	0.229	0.014	1.67e-62	Pietzner	10708	267.556
Plasma	MICB	rs3134900	6	31473957	C	G	0.13	0.991	0.017	0	Pietzner	10708	3398.2
Plasma	TAPBP	rs3135408	6	33275013	T	C	0.47	0.47	0.012	4.1995579896506e-322	Pietzner	10708	1534.03
Plasma	CFB	rs641153	6	31914180	A	G	0.1	0.727	0.022	5.51e-248	Pietzner	10708	1092
Plasma	MICB	rs3134900	6	31473957	C	G	0.13	0.991	0.017	0	Pietzner	10708	3398.2
Plasma	TAPBP	rs3135408	6	33275013	T	C	0.47	0.47	0.012	4.1995579896506e-322	Pietzner	10708	1534.03
Plasma	ENTPD5	rs139789527	14	74310270	D	I	0.16	0.34	0.019	2.42e-69	Pietzner	10708	320.222
Plasma	AIF1	rs2261033	6	31635814	G	A	0.4514	-0.12	0.00767266	3.89e-55	Ferkingstad	35559	244.608
Plasma	AIF1	rs45593732	6	31615948	T	C	0.0235	-0.32	0.0269723	1.82e-32	Ferkingstad	35559	140.756
Plasma	VARS	rs550671	6	31976816	T	C	0.1404	0.17	0.0116805	5.5e-48	Ferkingstad	35559	211.824
