# Supplementary material for: Investigation of the acute pathogenesis of spondyloarthritis/HLA-B27-associated anterior uveitis based on genome-wide association analysis and single-cell transcriptomics
Source: J Transl Med. 2024 Mar 12;22:271. doi: 10.1186/s12967-024-05077-y (PMC10936029; doi:10.1186/s12967-024-05077-y)
Supplement: Supplementary file 2 — Additional file 2. Inverse MR results for AS and key plasma proteins [file 12967_2024_5077_MOESM2_ESM.xls]

## Sheet: Sheet1
Supplementary Table 2.Inverse MR results for AS and key plasma proteins
Diseases	Diseases reference	proteins	Method	Nsnp	Beta	Se	P
ankylosing spondylitis	UK Biobank	AIF1	Wald ratio	1	-0.925336	0.043116	3.56317e-102
ankylosing spondylitis	UK Biobank	VARS	Wald ratio	1	-0.422504	0.0444741	2.0989e-21
